# Supplementary material for: Laparoscopic management of diaphragmatic eventration: a three-step procedure of diaphragm reconstruction
Source: Gastroenterol Rep (Oxf). 2024 May 6;12:goae043. doi: 10.1093/gastro/goae043 (PMC11074006; doi:10.1093/gastro/goae043)
Supplement: goae043_Supplementary_Data [file goae043_supplementary_data.zip]

Archive with 6 entries (6 files):
- Sup Figure 5.tif
- Sup Figure 1.tif
- Sup Figure 3.tif
- Sup Figure 2.tif
- Sup Figure 4.tif
- Supplementary material.docx
